# Supplementary material for: Diet Quality, Nutrient Intake, and Body Fat Percentage in Women with Infertility and Normal Body Mass Index
Source: Nutrients. 2026 May 31;18(11):1775. doi: 10.3390/nu18111775 (PMC13259199; doi:10.3390/nu18111775)
Supplement: Supplementary file 1 [file nutrients-18-01775-s001.zip]

Archive with 1 entries (1 files):
- nutrients-4303435-supplementary.pdf
